# Supplementary material for: Fabrication of PbO2/PVDF/CC Composite and Employment for the Removal of Methyl Orange
Source: Polymers (Basel). 2023 Mar 15;15(6):1462. doi: 10.3390/polym15061462 (PMC10053905; doi:10.3390/polym15061462)
Supplement: Supplementary file 1 [file polymers-15-01462-s001.zip]

Archive with 1 entries (1 files):
- polymers-2265890-supplementary.pdf
